# Supplementary material for: Causal Relationship Between Gut Microbiota, Blood Metabolites, and Intervertebral Disc Degeneration: A Two‐Step, Two‐Sample Bidirectional Mendelian Randomization Study
Source: JOR Spine. 2025 May 29;8(2):e70078. doi: 10.1002/jsp2.70078 (PMC12120259; doi:10.1002/jsp2.70078)
Supplement: Supplementary file 1 — Data S1. [file JSP2-8-e70078-s003.xlsx]

## Sheet: Sheet1
name	chromosome	base_pair_location	effect_allele	other_allele	effect_allele_frequency	beta	standard_error	p_value	rsids2
g.Comamonas B	1	204486317	T	C	0.0411111	0.0566032	0.0117247	1.4e-06	rs12120892
	2	16671938	G	A	0.0173716	-0.0843344	0.0177809	2.1e-06	rs11885958
	2	233022922	G	C	0.221366	0.024857	0.00558128	8.4e-06	rs4973594
	4	90065309	T	G	0.0178057	0.0816463	0.0176193	3.6e-06	rs17203668
	4	174897719	T	A	0.050663	0.0492671	0.010531	2.9e-06	rs1873537
	5	59761750	G	A	0.0147849	-0.0886617	0.0191852	3.8e-06	rs78189310
	5	168480757	A	G	0.129899	0.030622	0.00691031	9.4e-06	rs6876713
	7	158254946	C	T	0.261852	0.0242762	0.00528553	4.4e-06	rs10248016
	8	6069452	A	G	0.0588036	0.0436895	0.00987308	9.6e-06	rs62494404
	8	88630465	A	T	0.0341081	-0.0581452	0.0127616	5.2e-06	rs78526361
	12	53140919	C	A	0.317885	-0.0226215	0.00501186	6.4e-06	rs9325155
	12	116934889	A	G	0.204235	0.0275386	0.00588241	2.8e-06	rs61936974
	13	97643925	A	G	0.0191558	-0.0779291	0.0169602	4.3e-06	rs142777179
	14	58075814	A	G	0.444444	-0.0211928	0.00463757	4.9e-06	rs8007124
	14	89002800	T	C	0.0277684	0.0676892	0.0142255	2e-06	rs75453249
	15	65927111	G	C	0.026713	0.0672412	0.0143486	2.8e-06	rs140722677
	19	6370687	C	T	0.012273	0.097071	0.0211222	4.3e-06	rs56944804
	22	19088051	T	C	0.0106794	-0.108372	0.0222366	1.1e-06	rs143606156
f.Halomonadaceae	chromosome	base_pair_location	effect_allele	other_allele	effect_allele_frequency	beta	standard_error	p_value	rsids2
	1	236456229	A	G	0.396771	0.0134036	0.00294703	5.4e-06	rs1253615
	2	30063651	A	C	0.206313	-0.0159969	0.00349318	4.7e-06	rs55944091
	2	144853746	G	A	0.100544	-0.0277357	0.00471808	4.1e-09	rs115458621
	4	29736358	T	C	0.472036	0.012956	0.00286529	6.1e-06	rs2871406
	5	132694592	C	T	0.247011	-0.0150896	0.00340318	9.3e-06	rs17690923
	6	11175801	A	G	0.0714527	0.0252243	0.0054814	4.2e-06	rs9368603
	6	130169458	C	T	0.175648	-0.0163002	0.0036696	8.9e-06	rs9492471
	7	2887938	T	C	0.13414	-0.019796	0.00417455	2.1e-06	rs2644302
	9	72161021	T	C	0.0235889	-0.0413016	0.00928019	8.6e-06	rs111892487
	9	87749641	G	C	0.0407613	-0.0332516	0.00715279	3.3e-06	rs17053424
	11	110969990	T	C	0.0289843	0.0400379	0.00839576	1.9e-06	rs10891211
	15	94275694	A	G	0.132877	-0.0190433	0.00422884	6.7e-06	rs8025498
	15	97825047	A	G	0.0124642	-0.0611465	0.0127628	1.7e-06	rs140407905
	16	6092337	C	T	0.0165234	0.0507495	0.0111888	5.7e-06	rs139483259
	16	82051993	A	G	0.0125379	-0.0554873	0.0124614	8.5e-06	rs4243229
	17	76686827	A	G	0.0775443	0.0242103	0.00530693	5.1e-06	rs141218372
	21	21885876	G	A	0.249063	-0.0148093	0.00327082	6e-06	rs2827109
	22	43897188	A	G	0.127993	0.0214979	0.00426534	4.7e-07	rs80634
g.Lachnospirales	chromosome	base_pair_location	effect_allele	other_allele	effect_allele_frequency	beta	standard_error	p_value	rsids2
	1	38996151	G	A	0.018481	-0.117212	0.0245071	1.7e-06	rs116546321
	1	213404663	G	A	0.265168	-0.0340258	0.00754267	6.4e-06	rs4655383
	2	136049204	G	A	0.328615	-0.0400394	0.00700838	1.1e-08	rs7371606
	3	117439603	T	C	0.424945	0.0323363	0.00668751	1.3e-06	rs9881096
	4	20368850	G	A	0.0972968	-0.0488931	0.0109832	8.5e-06	rs28581598
	6	20461907	G	A	0.128075	-0.0454682	0.00982328	3.7e-06	rs6938550
	6	44205722	C	T	0.25128	0.037721	0.00762096	7.4e-07	rs112557115
	7	11165073	T	C	0.0423187	0.0760511	0.0162761	3e-06	rs142048919
	7	116632646	C	T	0.0625766	-0.0632134	0.0138438	5e-06	rs80235124
	8	78275776	T	C	0.0203444	0.107982	0.0234075	4e-06	rs78695359
	10	86719045	G	A	0.0324521	0.0956367	0.0188162	3.7e-07	rs117918530
	11	89436275	C	A	0.0133681	-0.128181	0.0285387	7.1e-06	rs12362895
	12	103906002	T	A	0.226204	-0.0410162	0.00787033	1.9e-07	rs2576953
	13	64472665	A	G	0.237259	0.0378938	0.0077538	1e-06	rs77261131
	18	70325043	A	G	0.140444	-0.0456985	0.00949289	1.5e-06	rs2231562
g.Pseudomonadales	chromosome	base_pair_location	effect_allele	other_allele	effect_allele_frequency	beta	standard_error	p_value	rsids2
	1	110130547	T	G	0.0176871	0.0377722	0.00832684	5.7e-06	rs66683180
	1	234403668	G	C	0.0113694	0.0480846	0.0101875	2.4e-06	rs114330280
	2	80643879	G	A	0.0184626	0.038539	0.00811623	2.1e-06	rs62152019
	2	191736685	A	G	0.0128463	0.0533596	0.0097247	4.1e-08	rs72908478
	3	18399459	A	G	0.0118283	0.0486019	0.0101766	1.8e-06	rs76831012
	3	173469620	C	T	0.0308946	0.0296686	0.00624016	2e-06	rs247973
	4	61059868	G	A	0.0356962	0.0277461	0.00584285	2e-06	rs10517521
	4	167307757	G	A	0.0440929	0.0247167	0.00532605	3.5e-06	rs76995266
	5	97750520	T	G	0.0304235	0.0298236	0.00642146	3.4e-06	rs7729289
	6	100613504	A	T	0.0189777	0.03698	0.00802982	4.1e-06	rs145672964
	6	167001205	T	C	0.0135227	0.0441099	0.00946137	3.1e-06	rs77614026
	10	52082789	C	T	0.444605	-0.0100259	0.00218415	4.4e-06	rs10740416
	10	82741529	A	C	0.0187215	0.0393623	0.00805688	1e-06	rs117063358
	11	11108563	T	C	0.0248739	0.0353185	0.00699602	4.5e-07	rs11043089
	11	108955180	G	A	0.122899	0.0150016	0.0033543	7.7e-06	rs7933931
	12	31150484	G	A	0.0934271	0.0170936	0.00379623	6.7e-06	rs10506071
	13	62307615	A	T	0.0231699	0.0341233	0.00711477	1.6e-06	rs12868150
	13	111503427	A	G	0.0414271	0.0277704	0.00546338	3.7e-07	rs113206301
	14	64384469	T	A	0.124077	0.0150795	0.00329071	4.6e-06	rs57845486
	16	4765500	C	G	0.45426	-0.0101137	0.00228855	9.9e-06	rs12928542
	19	8598767	G	A	0.487486	-0.010425	0.00224817	3.5e-06	rs7253601
	22	17785865	T	C	0.0109631	0.0469307	0.0104979	7.8e-06	rs116054993
o.Blautia hansenii	chromosome	base_pair_location	effect_allele	other_allele	effect_allele_frequency	beta	standard_error	p_value	rsids2
	1	55258280	T	C	0.0227961	0.157318	0.0310434	4e-07	rs76460815
	3	2020900	C	T	0.162824	0.0600226	0.0126055	1.9e-06	rs9842455
	4	126536805	C	A	0.1571	-0.0559479	0.0126404	9.6e-06	rs17011198
	5	80392774	C	T	0.0177942	0.155838	0.0349941	8.5e-06	rs138172678
	5	80807845	C	A	0.0131137	0.224717	0.0409433	4.1e-08	rs6151874
	5	117030846	G	A	0.0714777	0.0817811	0.0181569	6.7e-06	rs77832770
	7	29884605	T	C	0.495652	-0.0426196	0.00954687	8e-06	rs13310795
	8	15358940	G	C	0.0120208	0.215971	0.0427668	4.4e-07	rs141509161
	8	138867047	T	C	0.0435161	0.118578	0.0229142	2.3e-07	rs16893548
	9	28787051	T	G	0.078225	0.0764872	0.0171444	8.1e-06	rs824242
	12	51923291	A	G	0.117265	0.0669508	0.0143825	3.2e-06	rs2293092
	13	102917681	A	T	0.065411	0.08659	0.0189337	4.8e-06	rs75295662
	14	35338129	A	T	0.046707	-0.0982929	0.0221311	8.9e-06	rs111513456
	14	57027355	G	A	0.010928	0.220462	0.0445445	7.5e-07	rs77884727
	14	70113519	T	C	0.360947	0.0454383	0.00966666	2.6e-06	rs4902778
	15	35593256	A	G	0.00997127	0.216523	0.0470345	4.2e-06	rs72705179
	17	3035331	T	C	0.099407	-0.0734732	0.0157083	2.9e-06	rs34388758
	17	18961970	T	G	0.109594	-0.0722145	0.0152615	2.2e-06	rs62076169
	22	36797659	A	G	0.015328	0.181892	0.0381173	1.8e-06	rs118069643
f.UBA6960	chromosome	base_pair_location	effect_allele	other_allele	effect_allele_frequency	beta	standard_error	p_value	rsids2
	3	56560360	T	C	0.0566101	-0.0520833	0.010257	3.8e-07	rs55960262
	4	81740446	A	G	0.197822	-0.0289168	0.00610742	2.2e-06	rs1497771
	4	141026121	T	C	0.13959	-0.0315453	0.00685888	4.2e-06	rs13118861
	5	40846807	G	T	0.0142833	-0.0886927	0.0198977	8.3e-06	rs115829547
	5	121854825	C	T	0.012605	-0.10114	0.0212372	1.9e-06	rs17148572
	5	149368339	C	G	0.205279	-0.0291973	0.0059327	8.6e-07	rs4705336
	5	160430538	T	C	0.042633	-0.0559662	0.0119792	3e-06	rs34174836
	8	3173835	C	T	0.230164	0.0265133	0.0057893	4.7e-06	rs1444617
	8	68948827	T	C	0.113108	-0.033548	0.00744919	6.7e-06	rs17612302
	12	31048466	G	C	0.0792993	-0.0422922	0.00887487	1.9e-06	rs71453800
	14	70663589	A	G	0.37053	0.0223031	0.00502749	9.2e-06	rs12589380
	15	26119789	G	T	0.0458763	0.058629	0.011594	4.3e-07	rs72691765
	18	38344473	G	C	0.0326819	0.0674152	0.0133437	4.4e-07	rs80139354
	20	34014123	G	C	0.147638	-0.0302821	0.0067649	7.6e-06	rs6141443
	22	28958783	C	A	0.0621008	-0.045112	0.00991779	5.4e-06	rs16986873
	22	48888588	C	G	0.201332	-0.0275967	0.0061991	8.5e-06	rs28689916
