# Supplementary material for: Causal Relationship Between Gut Microbiota, Blood Metabolites, and Intervertebral Disc Degeneration: A Two‐Step, Two‐Sample Bidirectional Mendelian Randomization Study
Source: JOR Spine. 2025 May 29;8(2):e70078. doi: 10.1002/jsp2.70078 (PMC12120259; doi:10.1002/jsp2.70078)
Supplement: Supplementary file 3 — Data S3. [file JSP2-8-e70078-s004.xlsx]

## Sheet: Sheet1
exposure	outcome	method	nsnp	b	se	pval	lo_ci	up_ci	or	or_lci95	or_uci95	egger_intercept	se	pval	$`MR-PRESSO results`$`Global Test`$Pvalue	Q	Q_df	Q_pval
Histidine levels	IVDD	MR Egger	22	-0.039687	0.0225042	0.0930815	-0.0837952	0.00442113	0.96109	0.91962	1.00443	-0.00284305	0.00318635	0.382865	0.397	24.5969	21	0.265046
		Weighted median	22	-0.052886	0.0258069	0.0404331	-0.103467	-0.00230446	0.948488	0.901705	0.997698
		Inverse variance weighted	22	-0.054117	0.0155728	0.000510691	-0.0846398	-0.0235942	0.947321	0.918843	0.976682
		Simple mode	22	-0.0662379	0.0398577	0.111398	-0.144359	0.0118832	0.935908	0.865577	1.01195
		Weighted mode	22	-0.0552527	0.0214129	0.0174504	-0.097222	-0.0132833	0.946246	0.907355	0.986805
Pregnenolone sulfate levels	IVDD	MR Egger	35	-0.0403668	0.040523	0.326428	-0.119792	0.0390583	0.960437	0.887105	1.03983	-0.000702395	0.00460441	0.879683	0.165	42.179	34	0.158329
		Weighted median	35	-0.0524727	0.0238168	0.027582	-0.0991535	-0.00579179	0.94888	0.905604	0.994225
		Inverse variance weighted	35	-0.0458993	0.0178156	0.0099847	-0.0808178	-0.0109808	0.955138	0.922362	0.989079
		Simple mode	35	-0.0221078	0.0472811	0.643067	-0.114779	0.0705631	0.978135	0.891563	1.07311
		Weighted mode	35	-0.0464978	0.0363785	0.209848	-0.1178	0.0248041	0.954567	0.888874	1.02511
3-hydroxydecanoylcarnitine levels	IVDD	MR Egger	29	-0.0354225	0.033167	0.294974	-0.10043	0.0295848	0.965197	0.904449	1.03003	-0.00317068	0.00445822	0.483061	0.212	34.6172	28	0.181287
		Weighted median	29	-0.0371673	0.0269503	0.167862	-0.0899899	0.0156553	0.963515	0.91394	1.01578
		Inverse variance weighted	29	-0.0547208	0.0189032	0.00379416	-0.0917711	-0.0176705	0.946749	0.912314	0.982485
		Simple mode	29	-0.0167595	0.052644	0.752578	-0.119942	0.0864227	0.98338	0.886972	1.09027
		Weighted mode	29	-0.0323185	0.0315195	0.313975	-0.0940967	0.0294597	0.968198	0.910195	1.0299
2,3-dihydroxy-2-methylbutyrate levels	IVDD	MR Egger	14	-0.138886	0.0727358	0.080396	-0.281449	0.00367575	0.870327	0.75469	1.00368	0.0065217	0.00808637	0.435644	0.55	11.8566	13	0.539434
		Weighted median	14	-0.0418809	0.0420056	0.31875	-0.124212	0.0404502	0.958984	0.883193	1.04128
		Inverse variance weighted	14	-0.0855306	0.0302288	0.00466295	-0.144779	-0.0262821	0.918025	0.865213	0.97406
		Simple mode	14	-0.0308577	0.0712622	0.6721	-0.170532	0.108816	0.969614	0.843216	1.11496
		Weighted mode	14	-0.0250534	0.0617238	0.691421	-0.146032	0.0959253	0.975258	0.86413	1.10068
Glycosyl-N-behenoyl-sphingadienine levels	IVDD	MR Egger	27	-0.078827	0.0322189	0.0217948	-0.141976	-0.015678	0.9242	0.867642	0.984444	0.004884	0.00374633	0.204222	0.496	25.8222	26	0.472909
		Weighted median	27	-0.0554303	0.0230223	0.0160542	-0.100554	-0.0103066	0.946078	0.904336	0.989746
		Inverse variance weighted	27	-0.0421098	0.0156469	0.00711828	-0.0727776	-0.0114419	0.958765	0.929808	0.988623
		Simple mode	27	-0.044084	0.0416774	0.299901	-0.125772	0.0376037	0.956874	0.881816	1.03832
		Weighted mode	27	-0.0617485	0.0241182	0.0166173	-0.10902	-0.0144767	0.940119	0.896712	0.985628
Ceramide levels	IVDD	MR Egger	23	0.0470113	0.0274826	0.101892	-0.00685456	0.100877	1.04813	0.993169	1.10614	0.000438492	0.00476264	0.927516	0.597	21.0584	22	0.517134
		Weighted median	23	0.0479516	0.0232447	0.0391221	0.00239189	0.0935112	1.04912	1.00239	1.09802
		Inverse variance weighted	23	0.0491288	0.0150277	0.00107847	0.0196745	0.0785831	1.05036	1.01987	1.08175
		Simple mode	23	0.044306	0.034621	0.213967	-0.0235512	0.112163	1.0453	0.976724	1.1187
		Weighted mode	23	0.044306	0.0270017	0.115047	-0.00861735	0.0972294	1.0453	0.99142	1.10211
Sphingomyelin levels	IVDD	MR Egger	42	0.00994843	0.0266461	0.710856	-0.0422779	0.0621748	1.01	0.958603	1.06415	0.00544694	0.00397802	0.178558	0.202	48.4701	41	0.197047
		Weighted median	42	0.0134979	0.018958	0.476473	-0.0236599	0.0506556	1.01359	0.976618	1.05196
		Inverse variance weighted	42	0.041751	0.0131985	0.00155984	0.0158819	0.0676201	1.04263	1.01601	1.06996
		Simple mode	42	0.0933748	0.0391032	0.0216349	0.0167326	0.170017	1.09787	1.01687	1.18532
		Weighted mode	42	0.0119384	0.0207393	0.568002	-0.0287105	0.0525874	1.01201	0.971698	1.05399
2-methylserine levels	IVDD	MR Egger	26	0.0263134	0.00872344	0.00596836	0.00921546	0.0434113	1.02666	1.00926	1.04437	0.000153078	0.0033576	0.964013	0.405	28.5103	25	0.284904
		Weighted median	26	0.0284994	0.0110704	0.010042	0.00680143	0.0501973	1.02891	1.00682	1.05148
		Inverse variance weighted	26	0.0265131	0.00739227	0.000335022	0.0120242	0.0410019	1.02687	1.0121	1.04185
		Simple mode	26	0.0374283	0.038355	0.338493	-0.0377476	0.112604	1.03814	0.962956	1.11919
		Weighted mode	26	0.0283447	0.00977331	0.00766392	0.00918898	0.0475004	1.02875	1.00923	1.04865
Butyrylglycine levels	IVDD	MR Egger	22	0.0503987	0.0164423	0.00610792	0.0181718	0.0826255	1.05169	1.01834	1.08613	-0.00676407	0.00379678	0.090019	0.341	19.4665	21	0.555239
		Weighted median	22	0.0410811	0.015028	0.00626373	0.0116263	0.070536	1.04194	1.01169	1.07308
		Inverse variance weighted	22	0.0276119	0.010332	0.00752937	0.00736128	0.0478626	1.028	1.00739	1.04903
		Simple mode	22	-0.0295785	0.0342841	0.398023	-0.0967754	0.0376184	0.970855	0.90776	1.03833
		Weighted mode	22	0.048864	0.0136791	0.00179812	0.0220531	0.075675	1.05008	1.0223	1.07861
1,3-dimethylurate levels	IVDD	MR Egger	26	0.0629296	0.0424034	0.150806	-0.020181	0.14604	1.06495	0.980021	1.15724	-0.00205556	0.00541475	0.707564	0.83	18.226	25	0.832648
		Weighted median	26	0.057242	0.0254307	0.0243919	0.00739779	0.107086	1.05891	1.00743	1.11303
		Inverse variance weighted	26	0.0484093	0.0183038	0.0081747	0.0125338	0.0842847	1.0496	1.01261	1.08794
		Simple mode	26	0.089001	0.0513384	0.0953043	-0.0116222	0.189624	1.09308	0.988445	1.2088
		Weighted mode	26	0.0856636	0.0491978	0.0939417	-0.0107641	0.182091	1.08944	0.989294	1.19972
2-hydroxyoctanoate levels	IVDD	MR Egger	22	0.033381	0.0208797	0.125561	-0.00754329	0.0743053	1.03394	0.992485	1.07714	0.000896051	0.00391476	0.821278	0.828	15.3574	21	0.804601
		Weighted median	22	0.0302734	0.0214265	0.157687	-0.0117225	0.0722693	1.03074	0.988346	1.07494
		Inverse variance weighted	22	0.0370146	0.0135628	0.00635015	0.0104316	0.0635977	1.03771	1.01049	1.06566
		Simple mode	22	0.0120081	0.0366586	0.746483	-0.0598427	0.0838588	1.01208	0.941913	1.08748
		Weighted mode	22	0.0288829	0.0184343	0.132107	-0.00724838	0.0650143	1.0293	0.992778	1.06717
1-palmitoleoylglycerol levels	IVDD	MR Egger	34	0.0190592	0.0275566	0.494153	-0.0349518	0.0730702	1.01924	0.965652	1.07581	0.00377301	0.00398061	0.350311	0.298	36.2834	33	0.318106
		Weighted median	34	0.0471244	0.0199891	0.0183981	0.00794581	0.086303	1.04825	1.00798	1.09014
		Inverse variance weighted	34	0.0416937	0.0137308	0.00239336	0.0147813	0.0686061	1.04258	1.01489	1.07101
		Simple mode	34	0.0425077	0.0350137	0.233353	-0.0261191	0.111135	1.04342	0.974219	1.11755
		Weighted mode	34	0.0414426	0.0294165	0.168242	-0.0162139	0.099099	1.04231	0.983917	1.10418
Taurolithocholate 3-sulfate levels	IVDD	MR Egger	23	0.0272623	0.0361077	0.458617	-0.0435088	0.0980335	1.02764	0.957424	1.103	0.00418133	0.00453377	0.366867	0.769	17.3109	22	0.745973
		Weighted median	23	0.0391114	0.0270668	0.14846	-0.0139396	0.0921624	1.03989	0.986157	1.09654
		Inverse variance weighted	23	0.0556035	0.0189587	0.0033584	0.0184444	0.0927626	1.05718	1.01862	1.0972
		Simple mode	23	0.0415311	0.0449494	0.365535	-0.0465697	0.129632	1.04241	0.954498	1.13841
		Weighted mode	23	0.0353625	0.0337679	0.306368	-0.0308227	0.101548	1.036	0.969648	1.10688
Behenoyl dihydrosphingomyelin levels	IVDD	MR Egger	37	0.0450711	0.0372265	0.234113	-0.0278929	0.118035	1.0461	0.972493	1.12528	0.000216241	0.00448294	0.961802	0.103	46.8614	36	0.106209
		Weighted median	37	0.0688846	0.0226479	0.00235365	0.0244948	0.113274	1.07131	1.0248	1.11994
		Inverse variance weighted	37	0.0466797	0.0163126	0.00421553	0.0147069	0.0786525	1.04779	1.01482	1.08183
		Simple mode	37	0.104296	0.0462266	0.0302289	0.0136915	0.1949	1.10993	1.01379	1.21519
		Weighted mode	37	0.0943299	0.0377218	0.0170862	0.0203952	0.168265	1.09892	1.0206	1.18325
3-hydroxy-2-methylpyridine sulfate levels	IVDD	MR Egger	20	0.0392211	0.0377452	0.312515	-0.0347595	0.113202	1.04	0.965838	1.11986	0.0039553	0.00689905	0.573527	0.678	16.3831	19	0.631587
		Weighted median	20	0.0403965	0.028681	0.158989	-0.0158182	0.0966113	1.04122	0.984306	1.10143
		Inverse variance weighted	20	0.0574422	0.0203617	0.00478606	0.0175333	0.097351	1.05912	1.01769	1.10225
		Simple mode	20	0.024191	0.0451071	0.597974	-0.064219	0.112601	1.02449	0.9378	1.11919
		Weighted mode	20	0.036344	0.0345086	0.305465	-0.0312928	0.103981	1.03701	0.969192	1.10958
ADP to glycine ratio	IVDD	MR Egger	26	-0.0374832	0.0239719	0.130995	-0.0844681	0.00950162	0.963211	0.919001	1.00955	0.000760019	0.00465683	0.871723	0.54	24.5214	25	0.489433
		Weighted median	26	-0.03294	0.0180347	0.0677776	-0.068288	0.00240794	0.967597	0.933991	1.00241
		Inverse variance weighted	26	-0.0340973	0.011888	0.00412807	-0.0573978	-0.0107968	0.966477	0.944218	0.989261
		Simple mode	26	-0.0361462	0.032033	0.269861	-0.0989308	0.0266384	0.964499	0.905805	1.027
		Weighted mode	26	-0.0254255	0.019174	0.196817	-0.0630066	0.0121557	0.974895	0.938937	1.01223
IMP to phosphate ratio	IVDD	MR Egger	20	0.0523006	0.0481992	0.2922	-0.0421698	0.146771	1.05369	0.958707	1.15809	0.00252307	0.00711805	0.727112	0.174	25.4796	19	0.145355
		Weighted median	20	0.0645977	0.0238217	0.0066936	0.0179071	0.111288	1.06673	1.01807	1.11772
		Inverse variance weighted	20	0.0679674	0.0187776	0.000295059	0.0311633	0.104772	1.07033	1.03165	1.11046
		Simple mode	20	0.071845	0.0509803	0.174913	-0.0280764	0.171767	1.07449	0.972314	1.1874
		Weighted mode	20	0.0934424	0.0377211	0.0228096	0.0195091	0.167376	1.09795	1.0197	1.1822
Glutamate to pyruvate ratio	IVDD	MR Egger	26	-0.0214875	0.0377661	0.574667	-0.095509	0.052534	0.978742	0.90891	1.05394	-0.00451926	0.00457742	0.333349	0.88	17.4278	25	0.865697
		Weighted median	26	-0.0702663	0.0271044	0.00953012	-0.123391	-0.0171416	0.932146	0.883918	0.983004
		Inverse variance weighted	26	-0.0536131	0.0191699	0.00516217	-0.0911861	-0.0160401	0.947799	0.912848	0.984088
		Simple mode	26	-0.0952056	0.0488065	0.0623911	-0.190866	0.000455258	0.909186	0.826243	1.00046
		Weighted mode	26	-0.0814147	0.0401126	0.053163	-0.160035	-0.00279407	0.921811	0.852114	0.99721
Phosphate to glycerol ratio	IVDD	MR Egger	18	0.000126635	0.0715444	0.99861	-0.1401	0.140354	1.00013	0.869271	1.15068	0.00998461	0.00829872	0.246419	0.605	15.1565	17	0.584209
		Weighted median	18	0.0399498	0.0370013	0.280282	-0.0325728	0.112472	1.04076	0.967952	1.11904
		Inverse variance weighted	18	0.0803334	0.0259715	0.00198055	0.0294292	0.131238	1.08365	1.02987	1.14024
		Simple mode	18	0.0456763	0.0715088	0.531497	-0.0944809	0.185834	1.04674	0.909845	1.20422
		Weighted mode	18	0.0333395	0.0558112	0.558139	-0.0760504	0.142729	1.0339	0.926769	1.15342
5-oxoproline to citrate ratio	IVDD	MR Egger	15	-0.0374469	0.0250568	0.158923	-0.0865583	0.0116645	0.963246	0.917082	1.01173	-0.00437686	0.0046464	0.363375	0.249	21.3535	14	0.09291
		Weighted median	15	-0.0435601	0.0168069	0.00954747	-0.0765016	-0.0106186	0.957375	0.926351	0.989438
		Inverse variance weighted	15	-0.0533301	0.0184601	0.00386552	-0.0895119	-0.0171482	0.948067	0.914377	0.982998
		Simple mode	15	-0.0375441	0.0358093	0.312196	-0.10773	0.0326421	0.963152	0.89787	1.03318
		Weighted mode	15	-0.0424212	0.0176845	0.0309413	-0.0770829	-0.00775957	0.958466	0.925813	0.99227
Alpha-ketoglutarate to kynurenine ratio	IVDD	MR Egger	26	0.06759	0.0292574	0.0297895	0.0102454	0.124935	1.06993	1.0103	1.13307	-0.00330207	0.00387474	0.402525	0.724	20.3558	25	0.727923
		Weighted median	26	0.0532371	0.0229685	0.0204584	0.00821889	0.0982553	1.05468	1.00825	1.10324
		Inverse variance weighted	26	0.0468125	0.0161732	0.00379821	0.0151131	0.078512	1.04793	1.01523	1.08168
		Simple mode	26	0.0548763	0.0432182	0.215866	-0.0298314	0.139584	1.05641	0.970609	1.1498
		Weighted mode	26	0.0534457	0.0330048	0.117924	-0.0112437	0.118135	1.0549	0.988819	1.1254
