# Supplementary material for: Causal Relationship Between Gut Microbiota, Blood Metabolites, and Intervertebral Disc Degeneration: A Two‐Step, Two‐Sample Bidirectional Mendelian Randomization Study
Source: JOR Spine. 2025 May 29;8(2):e70078. doi: 10.1002/jsp2.70078 (PMC12120259; doi:10.1002/jsp2.70078)
Supplement: Supplementary file 5 — Data S5. [file JSP2-8-e70078-s001.xlsx]

## Sheet: Sheet1
exposure	outcome	method	nsnp	b	se	pval	lo_ci	up_ci	or	or_lci95	or_uci95	Q	Q_df	Q_pval	egger_intercept	se	pval	MR-PRESSO-P
g.Comamonas B	ADP to glycine ratio	MR Egger	18	-0.523959	0.40342	0.212422	-1.31466	0.266744	0.592171	0.268565	1.30571	14.5038	17	0.631173	0.00226996	0.0171298	0.896229	0.652
		Weighted median	18	-0.676905	0.284848	0.0174837	-1.23521	-0.118603	0.508187	0.290775	0.88816
		Inverse variance weighted	18	-0.477787	0.203335	0.0187861	-0.876325	-0.0792498	0.620154	0.41631	0.923809
		Simple mode	18	-0.939869	0.499144	0.0769331	-1.91819	0.0384535	0.390679	0.146872	1.0392
		Weighted mode	18	-0.886026	0.493062	0.0901261	-1.85243	0.0803753	0.412291	0.156856	1.08369
f.Halomonadaceae	1,3-dimethylurate levels	MR Egger	16	0.542253	0.851078	0.534317	-1.12586	2.21037	1.71988	0.324373	9.11905	18.3373	15	0.245347	0.00326587	0.019471	0.869195	0.268
		Weighted median	16	0.649256	0.419621	0.121804	-0.1732	1.47171	1.91412	0.840969	4.35669
		Inverse variance weighted	16	0.672946	0.331069	0.0420883	0.0240509	1.32184	1.96	1.02434	3.75032
		Simple mode	16	0.713807	0.748231	0.35521	-0.752726	2.18034	2.04175	0.471081	8.8493
		Weighted mode	16	0.463605	0.62536	0.469935	-0.762102	1.68931	1.58979	0.466685	5.41575
g.Halomonadaceae	3-hydroxy-2-methylpyridine sulfate levels	MR Egger	16	1.79889	0.734313	0.0280571	0.359632	3.23814	6.04291	1.4328	25.4862	16.1216	15	0.374014	-0.0252806	0.0168032	0.154673	0.415
		Weighted median	16	0.73616	0.418545	0.078602	-0.084188	1.55651	2.0879	0.919258	4.74223
		Inverse variance weighted	16	0.787912	0.306983	0.0102691	0.186227	1.3896	2.1988	1.2047	4.01324
		Simple mode	16	1.20506	0.725749	0.117581	-0.217409	2.62753	3.33696	0.804601	13.8395
		Weighted mode	16	0.907634	0.662656	0.19094	-0.391171	2.20644	2.47845	0.676264	9.08332
f.UBA6960	Histidine levels	MR Egger	16	-0.0756372	0.378001	0.844281	-0.816519	0.665244	0.927153	0.441968	1.94497	14.2834	15	0.504154	-0.0160049	0.014887	0.300516	0.557
		Weighted median	16	-0.352434	0.219468	0.108305	-0.782592	0.0777232	0.702975	0.457219	1.08082
		Inverse variance weighted	16	-0.445707	0.156188	0.00432193	-0.751836	-0.139578	0.640371	0.4715	0.869725
		Simple mode	16	-0.289081	0.363926	0.439384	-1.00238	0.424213	0.748951	0.367007	1.52839
		Weighted mode	16	-0.289081	0.295239	0.343039	-0.867751	0.289588	0.748951	0.419895	1.33588
